# Supplementary material for: A Brief Mindfulness Intervention for Parents and Children before Pediatric Venipuncture: A Randomized Controlled Trial
Source: Children (Basel). 2022 Nov 30;9(12):1869. doi: 10.3390/children9121869 (PMC9776747; doi:10.3390/children9121869)
Supplement: Supplementary file 1 [file children-09-01869-s001.zip]

Archive with 1 entries (1 files):
- children-1983164-supplementary.pdf
